# Supplementary material for: Polypharmacy Patterns in Multimorbid Older People with Cardiovascular Disease: Longitudinal Study
Source: Geriatrics (Basel). 2022 Dec 13;7(6):141. doi: 10.3390/geriatrics7060141 (PMC9777651; doi:10.3390/geriatrics7060141)
Supplement: Supplementary file 1 [file geriatrics-07-00141-s001.zip]

Archive with 4 entries (4 files):
- Supplementary_Table S1.pdf
- Supplementary_Table S2.pdf
- Supplementary_Table S3.pdf
- Supplementary_Table S4.pdf
